# Supplementary material for: Identification of potential biomarkers and pathways associated with carotid atherosclerotic plaques in type 2 diabetes mellitus: A transcriptomics study
Source: Front Endocrinol (Lausanne). 2022 Sep 16;13:981100. doi: 10.3389/fendo.2022.981100 (PMC9523108; doi:10.3389/fendo.2022.981100)
Supplement: Supplementary file 4 [file Table_2.xlsx]

## Sheet: Sheet1
		Type	DM vs Non-DM		Unstable vs Stable
			Down regulated	Up regulated	Down regulated	Up regulated
		lncRNA	76	104	122	118
		overlap	37(14)
		circRNA	178	165	186	204
		overlap	55(5)
		mRNA	396	696	301	376
		overlap	344(171)
