# Supplementary material for: Identification of potential biomarkers and pathways associated with carotid atherosclerotic plaques in type 2 diabetes mellitus: A transcriptomics study
Source: Front Endocrinol (Lausanne). 2022 Sep 16;13:981100. doi: 10.3389/fendo.2022.981100 (PMC9523108; doi:10.3389/fendo.2022.981100)
Supplement: Supplementary file 5 [file Table_3.xlsx]

## Sheet: common-mRNA-consistent-func
Category	Term	Count	PValue	Genes
Biology Process	GO:0060337~type I interferon signaling pathway	6	0.00022	ISG20, IFITM1, OAS2, HLA-B, XAF1, OASL
	GO:0007169~transmembrane receptor protein tyrosine kinase signaling pathway	6	0.00141446	ZAP70, TRAT1, LCK, CD7, CLNK, ANGPTL1
	GO:0050862~positive regulation of T cell receptor signaling pathway	3	0.00197683	TRAT1, LCK, CCR7
	GO:0006955~immune response	11	0.00343346	CCL14, TENM1, ZAP70, CD40LG, OAS2, CD7, HLA-B, CLNK, CCR7, CCL16, CCL26
	GO:0014066~regulation of phosphatidylinositol 3-kinase signaling	5	0.00452878	PPP1R16B, KLB, TRAT1, LCK, PIK3R2
	GO:0007155~cell adhesion	11	0.00625274	NLGN1, MUC16, VWF, ACTN2, LAMA4, COL4A6, ICAM2, PKP1, CNTN3, CTNNA3, HAPLN2
	GO:1902476~chloride transmembrane transport	5	0.00840145	GABRA4, SLC12A1, ANO9, SLC26A4, ANO2
	GO:0050852~T cell receptor signaling pathway	6	0.00897721	ZAP70, TRAT1, LCK, PIK3R2, CD3D, PSMB10
	GO:0048015~phosphatidylinositol-mediated signaling	5	0.0131306	KLB, GPR143, TRAT1, LCK, PIK3R2
	GO:0051607~defense response to virus	6	0.0138974	ISG20, IFITM1, OAS2, APOBEC3H, NLRC5, OASL
	GO:0070374~positive regulation of ERK1 and ERK2 cascade	6	0.0174826	CCL14, CCR7, ADRA1A, CCL16, HCRTR1, CCL26
	GO:0050776~regulation of immune response	6	0.0186319	IFITM1, CD40LG, HLA-B, ICAM2, KIR3DL2, CD3D
	GO:0051491~positive regulation of filopodium assembly	3	0.0207455	TENM1, NLGN1, CCR7
	GO:0048247~lymphocyte chemotaxis	3	0.0238618	CCL14, CCL16, CCL26
	GO:0042391~regulation of membrane potential	4	0.0266314	RIMS4, ACTN2, SLC26A4, HCN2
	GO:0030217~T cell differentiation	3	0.0271567	ZAP70, LCK, CD3D
	GO:0031295~T cell costimulation	4	0.0294568	CD40LG, CD5, LCK, CD3D
	GO:0015705~iodide transport	2	0.0338663	SLC26A4, SLC5A5
	GO:0001837~epithelial to mesenchymal transition	3	0.0342551	EPB41L5, LEF1, FAM83D
	GO:0006954~inflammatory response	8	0.0450103	CCL14, ZAP70, SCUBE1, CD40LG, CCR7, CDO1, CCL16, CCL26
	GO:0045071~negative regulation of viral genome replication	3	0.0460755	ISG20, IFITM1, OASL
	GO:0046854~phosphatidylinositol phosphorylation	4	0.04707	KLB, TRAT1, LCK, PIK3R2
Cellular Component	GO:0005887~integral component of plasma membrane	25	0.000285	TENM1, NLGN1, ADCY4, ICAM2, ADRA1A, SLC6A4, PERP, EPHA6, COL25A1, TRAT1, GABRA4, HLA-B, KIR3DL2, TMC4, HCRTR1, CACNB2, GPRC5A, CD40LG, CD6, CD5, TSPAN18, LGR6, SLC26A4, HCN2, TRABD2A
	GO:0031262~Ndc80 complex	3	0.000349	NUF2, NDC80, SPC25
	GO:0005886~plasma membrane	57	0.000861	KLB, TENM1, IFITM1, CPNE4, ICAM2, CD3D, ADRA1A, OR2T10, SLC6A4, RGS5, GPR171, PIEZO2, CCR7, ENPP6, PPP1R16B, EPHA6, ACTN2, COL25A1, SLC2A12, HLA-B, ANO9, ANO2, CACNB2, ZAP70, GPRC5A, LCK, RAB37, PKP1, GPRC5D, GUCY2C, NLGN1, ADH1B, ADCY4, ART3, SLC5A5, EPB41L5, SCUBE1, PERP, NTNG1, LINGO1, MYO10, MUC16, TRAT1, GABRA4, SLC12A1, KIR3DL2, PLXDC1, HCRTR1, GPR143, CD40LG, CD5, CD7, CNTN3, SLC26A4, LGR6…
	GO:0031012~extracellular matrix	8	0.00371124	LINGO1, ADAMTS2, VWF, ENAM, TFPI2, COL4A6, OLFML2A, HAPLN2
	GO:0005576~extracellular region	28	0.00579573	TENM1, CD163L1, LAMA4, LHB, TULP2, OLFML2A, ART3, HAPLN2, ADAMTS2, ENPP6, INSL3, CCL16, NTNG1, VWF, ACTN2, COL25A1, TFPI2, PLXDC1, VWA5B1, IGSF10, METTL24, CD6, ENAM, COL4A6, COL20A1, CNTN3, ODAPH, MUC20
	GO:0042383~sarcolemma	5	0.00824471	CACNB2, SYNM, SGCA, STAC, NOS1AP
	GO:0016021~integral component of membrane	53	0.0367318	KLB, RTP5, SEMA5B, TENM1, IFITM1, ICAM2, SLC35F1, GIMAP5, CD3D, ADRA1A, OR2T10, SLC6A4, PCLO, SGCA, GPR171, PIEZO2, CCR7, EPHA6, COL25A1, SLC2A12, HLA-B, ANO9, TMC4, ANO2, GPRC5A, GPRC5D, CTXN2, TRABD2A, GUCY2C, CD163L1, ADCY4, ART3, SLC5A5, TMEM244, ZPLD1, LINGO1, MUC16, GABRA4, SLC12A1, FMO2, SYT14, KIR3DL2, PLXDC1, SGPP2, HCRTR1, GPR143, CD40LG, CD6, CD5, TSPAN18, CD7, SLC26A4, TMEM229B
	GO:0005912~adherens junction	5	0.0408857	EPB41L5, SYNM, SHROOM3, PKP1, CTNNA3
	GO:0001772~immunological synapse	3	0.0450045	ZAP70, CD6, LCK
Molecular Function	GO:0001784~phosphotyrosine binding	4	0.00560758	ZAP70, LCK, SH2D3C, PIK3R2
	GO:0051015~actin filament binding	7	0.00967201	CACNB2, MYO10, ACTN2, SHROOM3, CTNNA3, MYOM2, SLC6A4
	GO:0048020~CCR chemokine receptor binding	3	0.0234901	CCL14, CCL16, CCL26
	GO:0015111~iodide transmembrane transporter activity	2	0.0244136	SLC26A4, SLC5A5
	GO:0005201~extracellular matrix structural constituent	5	0.0270064	VWF, LAMA4, TFPI2, COL4A6, ZPLD1
	GO:0001730~2'-5'-oligoadenylate synthetase activity	2	0.0324192	OAS2, OASL
	GO:0008307~structural constituent of muscle	3	0.0485121	SYNM, ACTN2, MYOM2
KEGG Pathway	hsa04514:Cell adhesion molecules (CAMs)	6	0.00120365	NTNG1, NLGN1, CD40LG, CD6, HLA-B, ICAM2
	hsa04660:T cell receptor signaling pathway	5	0.00181918	ZAP70, CD40LG, LCK, PIK3R2, CD3D
	hsa04062:Chemokine signaling pathway	6	0.00360567	CCL14, ADCY4, PIK3R2, CCR7, CCL16, CCL26
	hsa04650:Natural killer cell mediated cytotoxicity	4	0.0160926	ZAP70, LCK, ICAM2, PIK3R2
	hsa04510:Focal adhesion	5	0.0180588	VWF, ACTN2, LAMA4, COL4A6, PIK3R2
	hsa00430:Taurine and hypotaurine metabolism	2	0.0180706	GADL1, CDO1
	hsa05200:Pathways in cancer	7	0.0206598	LAMA4, LEF1, ADCY4, COL4A6, PIK3R2, CTNNA3, GLI1
	hsa04918:Thyroid hormone synthesis	3	0.0232632	ADCY4, SLC26A4, SLC5A5
	hsa04520:Adherens junction	3	0.0238172	ACTN2, LEF1, CTNNA3
	hsa04060:Cytokine-cytokine receptor interaction	5	0.0283214	CCL14, CD40LG, CCR7, CCL16, CCL26
	hsa05414:Dilated cardiomyopathy	3	0.0313013	CACNB2, SGCA, ADCY4
	hsa04512:ECM-receptor interaction	3	0.0330918	VWF, LAMA4, COL4A6
	hsa04064:NF-kappa B signaling pathway	3	0.0330918	ZAP70, CD40LG, LCK
	hsa04024:cAMP signaling pathway	4	0.0457297	ADCY4, PIK3R2, GLI1, HCN2
