# Supplementary material for: Identification of potential biomarkers and pathways associated with carotid atherosclerotic plaques in type 2 diabetes mellitus: A transcriptomics study
Source: Front Endocrinol (Lausanne). 2022 Sep 16;13:981100. doi: 10.3389/fendo.2022.981100 (PMC9523108; doi:10.3389/fendo.2022.981100)
Supplement: Supplementary file 6 [file Table_4.xlsx]

## Sheet: Sheet1
name	Average Shortest Path Length	Betweenness Centrality	Closeness Centrality	Clustering Coefficient	Degree	logFC	Gene description	GO function
LONRF2	1.86842	3.22572	0.535211	0.0546218	35	down	LON peptidase N-terminal domain and ring finger 2 [Source:HGNC Symbol;Acc:24788]	ATP-dependent peptidase activity
CTNNA3	2	1.30377	0.5	0.0873016	28	down	catenin (cadherin-associated protein), alpha 3 [Source:HGNC Symbol;Acc:2511]	fascia adherens
VWF	1	0.191934	1	0.0641026	27	up	von Willebrand factor [Source:HGNC Symbol;Acc:12726]	Weibel-Palade body
LCK	2.11628	1.63237	0.472527	0.152308	26	up	lymphocyte-specific protein tyrosine kinase [Source:HGNC Symbol;Acc:6524]	regulation of lymphocyte activation
CCR7	2.09333	0.458886	0.477707	0.215	25	up	chemokine (C-C motif) receptor 7 [Source:HGNC Symbol;Acc:1608]	inflammatory response
LEF1	2.775	1.29484	0.36036	0.0933333	25	up	lymphoid enhancer-binding factor 1 [Source:HGNC Symbol;Acc:6551]	negative regulation of apoptotic process in bone marrow
CD3D	2.08219	0.322976	0.480263	0.203557	23	up	CD3d molecule, delta (CD3-TCR complex) [Source:HGNC Symbol;Acc:1673]	T cell receptor complex
GIMAP8	2.38095	0.790077	0.42	0.164502	22	up	GTPase, IMAP family member 8 [Source:HGNC Symbol;Acc:21792]	Golgi apparatus
OASL	1.91667	0.710728	0.521739	0.12987	22	up	2'-5'-oligoadenylate synthetase-like [Source:HGNC Symbol;Acc:8090]
RIMS4	1.375	0.289717	0.727273	0.17381	21	down	regulating synaptic membrane exocytosis 4 [Source:HGNC Symbol;Acc:16183]	synaptic membrane
GIMAP5	2.39394	0.203516	0.417722	0.238095	21	up	GTPase, IMAP family member 5 [Source:HGNC Symbol;Acc:18005]	positive regulation of CD4-positive, CD25-positive, alpha-beta regulatory T cell differentiation
HLA-B	2.38889	0.498934	0.418605	0.22381	21	up	major histocompatibility complex, class I, B [Source:HGNC Symbol;Acc:4932]	MHC class I protein complex
LINGO1	2.04878	0.322651	0.488095	0.159524	21	up	leucine rich repeat and Ig domain containing 1 [Source:HGNC Symbol;Acc:21205]	neurotrophin TRK receptor signaling pathway
ZAP70	0	0	0	0.228571	21	up	zeta-chain (TCR) associated protein kinase 70kDa [Source:HGNC Symbol;Acc:12858]	T cell aggregation
CD40LG	2.31429	0.204958	0.432099	0.228947	20	up	CD40 ligand [Source:HGNC Symbol;Acc:11935]	inflammatory response
CD5	2.27536	0.169791	0.43949	0.236842	20	up	CD5 molecule [Source:HGNC Symbol;Acc:1685]	cell recognition
TRAT1	1	0.0243957	1	0.263158	20	up	T cell receptor associated transmembrane adaptor 1 [Source:HGNC Symbol;Acc:30698]	negative regulation of receptor recycling
ACTN2	2.18605	0	0.457447	0.102339	19	down	actinin, alpha 2 [Source:HGNC Symbol;Acc:164]	titin Z domain binding
HAPLN2	2.08	0.358546	0.480769	0.140351	19	down	hyaluronan and proteoglycan link protein 2 [Source:HGNC Symbol;Acc:17410]	hyaluronic acid binding
DUSP26	1.98077	0.117004	0.504854	0.163399	18	down	dual specificity phosphatase 26 (putative) [Source:HGNC Symbol;Acc:28161]	dephosphorylation
