# Supplementary material for: Identification of potential biomarkers and pathways associated with carotid atherosclerotic plaques in type 2 diabetes mellitus: A transcriptomics study
Source: Front Endocrinol (Lausanne). 2022 Sep 16;13:981100. doi: 10.3389/fendo.2022.981100 (PMC9523108; doi:10.3389/fendo.2022.981100)
Supplement: Supplementary file 7 [file Table_5.xlsx]

## Sheet: Cluster 1
Module 1
	GO-ID	p-value	corr p-value	Count	Description	Genes in test set
Biology Process	46649	1.9505e-09	1.0065e-06	6	lymphocyte activation	ZAP70|CD40LG|LCK|CD7|GIMAP5|CD3D
	45321	7.5545e-09	1.1135e-06	6	leukocyte activation	ZAP70|CD40LG|LCK|CD7|GIMAP5|CD3D
	30098	5.1978e-09	1.1135e-06	5	lymphocyte differentiation	ZAP70|CD40LG|LCK|GIMAP5|CD3D
	51251	8.632e-09	1.1135e-06	5	positive regulation of lymphocyte activation	ZAP70|CD40LG|CD5|LCK|GIMAP5
	2684	1.6321e-08	1.1398e-06	6	positive regulation of immune system process	ZAP70|CD40LG|CD5|TRAT1|LCK|GIMAP5
	2696	1.4283e-08	1.1398e-06	5	positive regulation of leukocyte activation	ZAP70|CD40LG|CD5|LCK|GIMAP5
	42110	1.6247e-08	1.1398e-06	5	T cell activation	ZAP70|LCK|CD7|GIMAP5|CD3D
	50867	1.7671e-08	1.1398e-06	5	positive regulation of cell activation	ZAP70|CD40LG|CD5|LCK|GIMAP5
	1775	2.0364e-08	1.1637e-06	6	cell activation	ZAP70|CD40LG|LCK|CD7|GIMAP5|CD3D
	2521	2.2552e-08	1.1637e-06	5	leukocyte differentiation	ZAP70|CD40LG|LCK|GIMAP5|CD3D
	2376	4.9819e-08	2.337e-06	8	immune system process	ZAP70|CD40LG|CD5|LCK|CD7|CCR7|GIMAP5|CD3D
	51249	6.5426e-08	2.8133e-06	5	regulation of lymphocyte activation	ZAP70|CD40LG|CD5|LCK|GIMAP5
	2694	1.2607e-07	4.6466e-06	5	regulation of leukocyte activation	ZAP70|CD40LG|CD5|LCK|GIMAP5
	50865	1.7427e-07	5.9949e-06	5	regulation of cell activation	ZAP70|CD40LG|CD5|LCK|GIMAP5
	2682	2.6651e-07	8.0892e-06	6	regulation of immune system process	ZAP70|CD40LG|CD5|TRAT1|LCK|GIMAP5
	30097	4.6833e-07	1.3425e-05	5	hemopoiesis	ZAP70|CD40LG|LCK|GIMAP5|CD3D
	48534	7.9098e-07	2.1481e-05	5	hemopoietic or lymphoid organ development	ZAP70|CD40LG|LCK|GIMAP5|CD3D
	2520	1.0638e-06	2.7446e-05	5	immune system development	ZAP70|CD40LG|LCK|GIMAP5|CD3D
	48522	0.00020588	0.0025911	7	positive regulation of cellular process	ZAP70|CD40LG|CD5|TRAT1|LCK|LEF1|GIMAP5
	48518	0.00038377	0.004399	7	positive regulation of biological process	ZAP70|CD40LG|CD5|TRAT1|LCK|LEF1|GIMAP5
	30154	0.0006831	0.0069114	6	cell differentiation	ZAP70|CD40LG|LCK|LEF1|GIMAP5|CD3D
	48869	0.0007923	0.0074332	6	cellular developmental process	ZAP70|CD40LG|LCK|LEF1|GIMAP5|CD3D
	48513	0.0010088	0.0088227	6	organ development	ZAP70|CD40LG|LCK|LEF1|GIMAP5|CD3D
	65008	0.0038218	0.021301	5	regulation of biological quality	CD40LG|LCK|CD7|CCR7|GIMAP5
	65007	0.0044437	0.024004	10	biological regulation	ZAP70|CD40LG|CD6|CD5|TRAT1|LCK|CD7|LEF1|CCR7|GIMAP5
	32501	0.0048921	0.024993	8	multicellular organismal process	ZAP70|CD40LG|CD5|LCK|CD7|LEF1|GIMAP5|CD3D
	48731	0.0049805	0.025195	6	system development	ZAP70|CD40LG|LCK|LEF1|GIMAP5|CD3D
	50896	0.0082692	0.030202	7	response to stimulus	ZAP70|CD40LG|TRAT1|LCK|CD7|LEF1|CCR7
	48856	0.0079906	0.030202	6	anatomical structure development	ZAP70|CD40LG|LCK|LEF1|GIMAP5|CD3D
	48519	0.012298	0.037442	5	negative regulation of biological process	CD40LG|TRAT1|LCK|LEF1|GIMAP5
	7275	0.01404	0.040699	6	multicellular organismal development	ZAP70|CD40LG|LCK|LEF1|GIMAP5|CD3D
Molecular Function	70016	1.2005e-05	0.0062005	1	armadillo repeat domain binding	LEF1
Cellular Component	9986	0.000510882	0.020882	2	cell surface	CD6|CD5
Module 2
	GO-ID	p-value	corr p-value	x	Description	Genes in test set
Biology Process	43062	4.6497e-05	0.0063701	3	extracellular structure organization	ADAMTS2|NLGN1|COL4A6
	7155	0.00018772	0.0086193	4	cell adhesion	NLGN1|COL20A1|COL4A6|CNTN3
	22610	0.00018874	0.0086193	4	biological adhesion	NLGN1|COL20A1|COL4A6|CNTN3
	30198	0.001053	0.036064	2	extracellular matrix organization	ADAMTS2|COL4A6
	16080	0.0014673	0.040204	1	synaptic vesicle targeting	NLGN1
Molecular Function	30594	0.0001682	0.032682	1	neurotransmitter receptor activity	GABRA4
Cellular Component	44420	4.1411e-05	0.0012411	2	extracellular matrix part	LAMA4|COL4A6
Module 3
	GO-ID	p-value	corr p-value	x	Description	Genes in test set
Biology Process	6401	0.000143471	0.034712	1	RNA catabolic process	OAS2
Molecular Function	3712	0.0019276	0.049276	1	transcription cofactor activity	ACTN2
Cellular Component	5634	0.000412357	0.0471805	5	nucleus	ACTN2|OAS2|ZIC4|XAF1|DUSP26
Module 4
	GO-ID	p-value	corr p-value	x	Description	Genes in test set
Biology Process	280	4.4832e-06	0.00014341	4	nuclear division	NUF2|FAM83D|NDC80|SPC25
	7067	4.4832e-06	0.00014341	4	mitosis	NUF2|FAM83D|NDC80|SPC25
	87	5.0451e-06	0.00014341	4	M phase of mitotic cell cycle	NUF2|FAM83D|NDC80|SPC25
	48285	5.2149e-06	0.00014341	4	organelle fission	NUF2|FAM83D|NDC80|SPC25
	7059	1.0327e-05	0.0002272	3	chromosome segregation	NUF2|NDC80|SPC25
	51301	1.4868e-05	0.00027257	4	cell division	NUF2|FAM83D|NDC80|SPC25
	279	2.3066e-05	0.00036247	4	M phase	NUF2|FAM83D|NDC80|SPC25
	278	3.152e-05	0.00039977	4	mitotic cell cycle	NUF2|FAM83D|NDC80|SPC25
	22403	5.3558e-05	0.00058914	4	cell cycle phase	NUF2|FAM83D|NDC80|SPC25
	22402	0.00016651	0.0016651	4	cell cycle process	NUF2|FAM83D|NDC80|SPC25
	7049	0.0005507	0.0046598	4	cell cycle	NUF2|FAM83D|NDC80|SPC25
	6996	0.0044133	0.025551	4	organelle organization	NUF2|FAM83D|NDC80|SPC25
Molecular Function	19904	0.0011947	0.04947	1	protein domain specific binding	HCN2
Cellular Component	5634	0.00149016	0.049016	3	nucleus	NUF2|NDC80|SPC25
