# Supplementary material for: Identification of potential biomarkers and pathways associated with carotid atherosclerotic plaques in type 2 diabetes mellitus: A transcriptomics study
Source: Front Endocrinol (Lausanne). 2022 Sep 16;13:981100. doi: 10.3389/fendo.2022.981100 (PMC9523108; doi:10.3389/fendo.2022.981100)
Supplement: Supplementary file 8 [file Table_6.xlsx]

## Sheet: combine-network
EPAS1	CCR7	TF-gene
ERG	ICAM2	TF-gene
ERG	VWF	TF-gene
ERG	VWF	TF-gene
ETS1	VWF	TF-gene
ETS2	VWF	TF-gene
GATA6	VWF	TF-gene
HIF1A	CCR7	TF-gene
KLF2	CCR7	TF-gene
NFIC	VWF	TF-gene
NFIL3	VWF	TF-gene
NFKB1	CCR7	TF-gene
NFKB1	CCR7	TF-gene
NFKB1	VWF	TF-gene
POU2F1	VWF	TF-gene
POU2F1	VWF	TF-gene
RELA	CCR7	TF-gene
RELA	CCR7	TF-gene
RELA	VWF	TF-gene
TRERF1	CCR7	TF-gene
YY1	VWF	TF-gene
VWF	CCR7	PPI
ICAM2	CCR7	PPI
CD3D	CCR7	PPI
TRAT1	CCR7	PPI
VWF	ICAM2	PPI
TRAT1	CD3D	PPI
hsacirc_013887	hsa-miR-4763-5p	ceRNA-1
hsacirc_013887	hsa-miR-30b-3p	ceRNA-1
hsacirc_013887	hsa-miR-6785-5p	ceRNA-1
MIR4435-1HG	hsa-miR-30b-3p	ceRNA-2
GAS5	hsa-miR-30b-3p	ceRNA-2
EPB41L4A-AS1	hsa-miR-4763-5p	ceRNA-2
LINC00969	hsa-miR-4763-5p	ceRNA-2
C22orf34	hsa-miR-6785-5p	ceRNA-2
hsa-miR-4763-5p	RAB37	ceRNA-3
hsa-miR-30b-3p	RAB37	ceRNA-3
hsa-miR-6785-5p	RAB37	ceRNA-3
EPB41L4A-AS1	CCR7	lncRNA-gene-cor
EPB41L4A-AS1	RAB37	lncRNA-gene-cor
EPB41L4A-AS1	CD3D	lncRNA-gene-cor
LINC00969	RAB37	lncRNA-gene-cor
EPB41L4A-AS1	TRAT1	lncRNA-gene-cor
LINC00969	VWF	lncRNA-gene-cor
LINC00969	CD3D	lncRNA-gene-cor
LINC00969	CCR7	lncRNA-gene-cor
LINC00969	TRAT1	lncRNA-gene-cor
EPB41L4A-AS1	ICAM2	lncRNA-gene-cor
GAS5	CD3D	lncRNA-gene-cor
MIR4435-1HG	CCR7	lncRNA-gene-cor
MIR503HG	TRAT1	lncRNA-gene-cor
GAS5	VWF	lncRNA-gene-cor
MIR503HG	VWF	lncRNA-gene-cor
MIR4435-1HG	ICAM2	lncRNA-gene-cor
SNHG16	ICAM2	lncRNA-gene-cor
GAS5	ICAM2	lncRNA-gene-cor
SNHG16	CCR7	lncRNA-gene-cor
MIR503HG	RAB37	lncRNA-gene-cor
GAS5	CCR7	lncRNA-gene-cor
MIR503HG	CD3D	lncRNA-gene-cor
MIR503HG	ICAM2	lncRNA-gene-cor
MIR503HG	CCR7	lncRNA-gene-cor
hsacirc_028744	TMEM244	circRNA-mRNA-cor
hsacirc_037219	ICAM2	circRNA-mRNA-cor
hsacirc_006308	VWF	circRNA-mRNA-cor
hsacirc_028744	ICAM2	circRNA-mRNA-cor
hsacirc_006308	RAB37	circRNA-mRNA-cor
hsacirc_006308	CCR7	circRNA-mRNA-cor
hsacirc_028744	CCR7	circRNA-mRNA-cor
hsacirc_013887	ICAM2	circRNA-mRNA-cor
hsacirc_045622	CD3D	circRNA-mRNA-cor
hsacirc_013887	TRAT1	circRNA-mRNA-cor
hsacirc_013887	RAB37	circRNA-mRNA-cor
hsacirc_045622	TMEM244	circRNA-mRNA-cor
hsacirc_013887	CD3D	circRNA-mRNA-cor
hsacirc_045622	VWF	circRNA-mRNA-cor
hsacirc_013887	VWF	circRNA-mRNA-cor
hsacirc_045622	ICAM2	circRNA-mRNA-cor
hsacirc_045622	CCR7	circRNA-mRNA-cor
hsacirc_013887	CCR7	circRNA-mRNA-cor
